# Supplementary material for: Autophagy Protein Atg3 is Essential for Maintaining Mitochondrial Integrity and for Normal Intracellular Development of Toxoplasma gondii Tachyzoites
Source: PLoS Pathog. 2011 Dec 1;7(12):e1002416. doi: 10.1371/journal.ppat.1002416 (PMC3228817; doi:10.1371/journal.ppat.1002416)
Supplement: Table S1 — Orthologues of Atg proteins found in the genome of T. gondii . The core machinery for autophagosome formation appears conserved in T. gondii (in red), while the Atg5-Atg12 conjugation pathway is poorly conserved (blue). Yeast Atg proteins were searched with BLAST against T. gondii genomic database (www.toxodb.org); E value and percentage of pairwise identity with yeast were reported when a putative orthologue was found; nd: not detected. Successful reverse BLAST search against NCBI database (www.ncbi.nlm.nih.gov/blast/), when retrieving the Atg orthologue from another genus, is indicated. Presence of orthologues in other apicomplexan genomes was checked by BLAST search in the www.eupathdb.org and www.genedb.org databases. Nc: Neospora caninum, Pf: Plasmodium Falciparum, Cp: Cryptosporidium parvum, Et: Eimeria tenella, Ta: Theileria annulata. (XLS) [file ppat.1002416.s011.xls]

## Sheet: Feuil1
		Atg protein	T. gondii orthologue	BLAST E value	function	present in other Apicomplexa	Reverse BLAST	% of pairwise identity w/ yeast
	Autophagosome formation	Atg3	TGME49_036110	3.4e-49	E2 protein for Atg8 complex	Nc, Pf, Cp, Et, Ta	1e-54 Dictyostelium	30
		Atg4	TGME49_006450	2.8e-08	cysteine peptidase, processing Atg8; putative Toxoplasma protein bears large insertions	Cp, Nc,Pf, Ta	9e-09 Xenopus	7.4
		Atg7	TGME49_029690	1.1e-40	E1 enzyme, activates Atg8 and Atg12	Nc, Pf, Cp, Et, Ta	2e-67 Arabidopsis	19.1
		Atg8	TGME49_054120	3.6e-29	ubiquitin-like modifier, regulates At size, may mediate the delivery of the autophagosomes to the vacuole via the microtubules	Nc, Pf, Cp, Et, Ta	5e-32 Arabidopsis	41.3
		Atg5	TGME49_030860	6.6e-06	forms complex with Atg12	Nc, Pf, Et	1e-04 Tribolium	10
		Atg10	nd		E2-like enzyme, Atg12-modifier protein
		Atg12	nd		interacts with Atg5 through an ubiquitin-like conjugating system
		Atg16	nd		stabilises the Atg5-Atg12 complex
	Pre-autophagosomal structure	Atg9	TGME49_060640	4.3e-30	Protein of the pre-autophagosomal structure (PAS), recruites Atg8	Nc, Et, conserved motif	4e-35 Arabidopsis	15
		Atg23	nd		recycles Atg9, cytoplasm to vacuole transport (cvt) protein
		Atg1	TGME49_116150	8.4e-40	serine/threonine kinase, interacts with Atg13	Nc, Pf, Cp, Et, Ta	2e-60 Chlamydomonas	17
		Atg11	nd		interacts with Atg1, Cvt
		Atg17	nd		interacts with Atg1, 20 and 24
		Atg31	nd		interacts with Atg17
		Atg13	nd		phosphoprotein, dephosphorylated under starvation
		Atg2	nd		interacts with Atg9
		Atg29	nd		formation of PAS
		Atg19	nd		cargo receptor, Cvt
		Atg18	TGME49_088600	6.3e-29	Needed for Atg2 localisation and Atg8 recycling	Nc, Pf, Et, Ta	3e-41 Arabidopsis	22
		Atg27	nd		PI3P-binding protein, Cvt
		Atg21	TGME49_020160	5.4e-11	required to recruit Atg8 to the PAS, Cvt		7e-41 Arabidopsis	16.8
		Atg20	nd		interacts with Atg24, 17, Cvt
		Atg24	nd		interacts with Atg1, 17, 20, Cvt
	Upstram signalling	Bif-1	nd
		UVRAG	nd
		Ambra1	nd
		Bcl-2	nd
		Vps34	TGME49_015700	5e-44	PI3kinase catalytic subunit, positive regulator of autophagy	Nc, Pf, Cp, Et, Ta	3e-41 Arabidopsis	13
		Vps15	TGME49_110190	3.8e-16	Protein kinase required for Vps34	Nc, Et	7e-15 Saccharomyces	11.6
		Atg6	TGME49_021360	2.3e-15	Beclin 1, Interacts with Atg14, VPS34, VPS15	Cp, Nc, Pf	2.3e-34 Dictyostelium	20
		TOR kinase	TGME49_116440	8.8e-163	protein kinase, negative regulator of autophagy	Nc, Pf, Cp, Et, Ta	1.2e-130 Zea mays	31.5
		Atg14	nd		subunit of the PI3kinase complex
