# Supplementary material for: Autophagy Protein Atg3 is Essential for Maintaining Mitochondrial Integrity and for Normal Intracellular Development of Toxoplasma gondii Tachyzoites
Source: PLoS Pathog. 2011 Dec 1;7(12):e1002416. doi: 10.1371/journal.ppat.1002416 (PMC3228817; doi:10.1371/journal.ppat.1002416)
Supplement: Table S2 — Primers used in this study. Restriction sites used for cloning were underlined. (XLS) [file ppat.1002416.s012.xls]

## Sheet: Feuil1
			ML303	AACGCTGCAGCAATGCCATCGATTCGCG
			ML304	GGTCATTAATTAATTACCCCAGAGTGTTC
			ML308	GAACACTCTGGCGTAATTAATTAATCACC
			ML309	GGTGATTAATTAATTACGCCAGAGTGTTC
			ML339	CGCACTAGTGACGCGTTCACTGCGCC
			ML340	GTCCCGCCGGAAAAGCGGAAGACAG
			ML355	TCCCTCGAGTGTGTCAATATACACC
			ML358	ACTGGTACCAAGCGTGGAGACAGCTCG
			ML386	TCTCGCTCTCCTAATTCTGC
			ML387	ACAGCTCTCTTCCTTTCACC
			ML454	GCAATGCATATGACGAAGCCTCAAGAG
			ML455	GCAATGCATATGTCGAAGTTAGGCTC
			ML456	GGCttaattaaCTACTTCTCGTTTTTTGT
			ML537	CCAACGTCTCCTTTCCAAGTTCTTCTCCCTTTCTCCTCTCCCAAGACAAACCTCGACTACGGCTTCCATTGGCAAC
			ML538	GAAAACGTTCAGTGTAGCTTCTGTCCGCGAAGAAGGCGCAGTGAACGCGTATACGACTCACTATAGGGCGAATTGG
			ML595	GGAGGACTTCTGCGAAGACG
			Ml596	GTCTCAGACGATGTCTTGCG
			ML648	ACACAATCATGGAAGGGAAC
			ML649	GAAAACACTTGCTGTCTGCC
			ML650	TCAGTTGTGTGTATGGGCCC
			ML651	TTCGGAAGAGAAAAGCAGACCC
			ML654	CCCCATATCTGCCAAACGATGC
			ML697	TTAGGATCCATGCCATCGATTCGCGAC
			ML698	ATTCCCGGGTTACCCCAGAGTGTTCTC
